# Supplementary material for: Association of the efficiency of hemodialysis instruments in the removal of microbial and chemical pollutant
Source: Front Public Health. 2022 Sep 8;10:947782. doi: 10.3389/fpubh.2022.947782 (PMC9496643; doi:10.3389/fpubh.2022.947782)
Supplement: Supplementary file 2 [file Table_2.XLS]

## Sheet: AV COLD WARM CHIM
										54.06
							WARM	COLD		0.39			WARM	COLD					WARM	COLD
	CL				Mg	RAZI 2018		2.575		27.225	CL	RAZI 2018		52.655			Ca	RAZI 2018		2.55
	Ca					2019	36.775	10.305				2019	63.025	41.642				2019	27.5	1.66
	Mg					GOL 2018						GOL 2018						GOL 2018
	EC					2019						2019						2019
	PH					EMAM 2018						EMAM 2018						EMAM 2018
	TURB					2019						2019						2019
	PO4
	NO2
	SO4
							WARM	COLD					WARM	COLD					WARM	COLD
					SO4	RAZI 2018		9			PO4	RAZI 2018		0.07			NO2	RAZI 2018		0.0045
						2019	24.5	45.5				2019	0.07	0.085				2019	0.005	0.0085
						GOL 2018						GOL 2018						GOL 2018
						2019						2019						2019
						EMAM 2018						EMAM 2018						EMAM 2018
						2019						2019						2019
							WARM	COLD
					PH	RAZI 2018		6.555			EC		WARM	COLD
						2019	6.645	7.51				RAZI 2018		82.25					WARM	COLD
						GOL 2018						2019	207.65	213.4			TURB	RAZI 2018		1.87
						2019						GOL 2018						2019	2.95	0.495
						EMAM 2018						2019						GOL 2018
						2019						EMAM 2018						2019
												2019						EMAM 2018
																		2019

## Sheet: DATA RAW CHEMICAL
d
															IMAM
		IMAM	2018			IMAM	2019						2018			2019					RAZI
		WARM		COLD		WARM		COLD					WARM	COLD		WARM	COLD				TURB
CL	26.24	19.88	22.8	18.94	198.52	135.6	219.05	2.07				CL	23.06	20.87	21.965	167.06	110.56	138.81		2018	4.1	1.87	2.985
Ca	2.88	3	3.9	2.97	9	6.81	96	0.8				Ca	2.94	3.435	3.1875	7.905	48.4	28.1525		2019	2.95	0.495	1.7225
Mg	1.19	1.09	3.4	0.95	10.57	7.94	54.06	0.34				Mg	1.14	2.175	1.6575	9.255	27.2	18.2275
EC	90	67	61.4	63	159	134	177	16.51				EC	78.5	62.2	70.35	146.5	96.755	121.627
PH	6.28	6.33	6.7	6.48	7.43	7.28	7.58	6.72				PH	6.305	6.59	6.4475	7.355	7.15	7.2525			CL
TURB	2.19	3.79	1.55	4.61	0.7	0.94	0.34	0.4				TURB	2.99	3.08	3.035	0.82	0.37	0.595		2018	24.35	52.65	38.5
PO4	0.52	0.16	0.16	0.14	0.08	0.07	0.08	0.009				PO4	0.34	0.15	0.245	0.075	0.0445	0.05975		2019	63.025	41.642	52.3335
NO2	0.08	0.03	0.002	0.04	0.005	0.004	0.006	0.004				NO2	0.055	0.021	0.038	0.0045	0.005	0.00475
SO4	2	4	7	5	23	38	45	3				SO4	3	6	4.5	30.5	24	27.25			Ca
																				2018	1.63	2.55	2.09
																				2019	27.5	1.66	14.58
															GOL						Mg
		GOL	2018			GOL	2019						2018			2019				2018	0.53	2.575	1.5525
		WARM		COLD		WARM		COLD					WARM	COLD		WARM	COLD			2019	36.775	10.305	23.54
CL	201.78	288.26		44.73	30.17	26.5	24.8	2.21				CL	245.02	44.73	144.875	28.335	13.505	20.92
Ca	106.7	109.2		50	10	2.6	23.6	0.8				Ca	107.95	50	78.975	6.3	12.2	9.25			PO
Mg	38.92	82.26		18.3	6.07	6.68	21.87	0.45				Mg	60.59	18.3	39.445	6.375	11.16	8.7675		2018	0.08	0.07	0.075
EC	30	172		55.7	39.4	47.3	15.8	14.16				EC	101	55.7	78.35	43.35	14.98	29.165		2019	0.07	0.085	0.0775
PH	6.94	7.35		5.92	5.69	6.3	7.45	6.3				PH	7.145	5.92	6.5325	5.995	6.875	6.435
TURB	0.315	1.01		1.79	2.73	1.64	11	1.27				TURB	0.6625	1.79	1.22625	2.185	6.135	4.16			SO4
PO4	0.2	0.5		0.04	0.001	0.03	0.08	0.008				PO4	0.35	0.04	0.195	0.0155	0.044	0.02975		2018	8.2	9	8.6
NO2	0.02	0.6		0.001	0.004	0.004	0.004	0.001				NO2	0.31	0.001	0.1555	0.004	0.0025	0.00325		2019	24.5	45.5	35
SO4	0	86		0	2	8	5.2	1				SO4	43	0	21.5	5	3.1	4.05
																					NO2
																				2018	0.012	0.0045	0.00825
																				2019	0.005	0.0085	0.00675
																					PH
																				2018	7.18	6.555	6.8675
																				2019	6.645	7.51	7.0775
																					EC
																				2018	168	82.25	125.125
																				2019	207.65	213.4	210.525

## Sheet: FIGURE CHEMICAL
																IMAM	GOL
						2018									2019
							Imam	Golestan	Razi	AAMI Standard						Imam	Golestan	Razi	AAMI Standard
						CL	21.965	144.875	38.5	70					CL	138.81	20.92	52.33	70
						Ca	3.1875	78.975	2.09	2					Ca	28.1525	9.25	14.58	2
						Mg	1.6575	39.445	1.552	4					Mg	18.2275	8.7675	23.52	4
						EC	70.35	78.35	125.25						EC	121.627	29.165	210.52
						PH	6.4475	6.5325	6.867	7.5					PH	7.2525	6.435	7.077	7.5
						TURB	3.035	1.22625	2.985	5					TURB	0.595	4.16	1.725	5
						PO4	0.245	0.195	0.075	8					PO4	0.05975	0.02975	0.0775	8
						NO2	0.038	0.1555	0.0082	2					NO2	0.00475	0.00325	0.0067	2
						SO4	4.5	21.5	8.6	100					SO4	27.25	4.05	35	100

## Sheet: DATA RAW MECROB
		HPC
																								2019
		2018
Imam	Golestan	Razi	AAMI Standard																			Imam	Golestan	Razi	AAMI Standard
0	0	0	<200		2019	20	32	26	2	9	2	22	29	0	17	4	0		13.5833			0	20	0	<200
2	0	6	<200																			1	32	2	<200
0	0	0	<200																			5	26	0	<200
0	0	0	<200		2019	0	1	5	0	16	11	7	10	0	6	2	5		5.25			0	2	0	<200
6	0	9	<200																			16	9	4	<200
2	0	0	<200																			11	2	7	<200
4	0	4	<200		2018	0	2	0	0	6	2	4	0	0	0	5	0		1.58333			7	22	12	<200
0	0	1	<200																			10	29	5	<200
0	0	0	<200																			0	0	0	<200
0	0	0	<200		2019	0	2	0	0	4	7	12	5	0	2	6	0		3.16667			6	17	2	<200
5	0	1	<200																			2	4	6	<200
0	0	0	<200																			5	0	0	<200
					2018	0	6	0	0	9	0	4	1	0	0	1	0		1.75

## Sheet: HPC 2018
								Fecal Coliform (MPN/100)
										Razi	Imam	Golestan	AAMI Standard
									Apr	0	0	0	200
									May	6	2	0	200
									Jun	0	0	0	200
									Jul	0	0	0	200
									Aug	9	6	0	200
									Sept	0	2	0	200
									Oct	4	4	0	200
									Nov	1	0	0	200
									Dec	0	0	0	200
									Jan	0	0	0	200
									Feb	1	5	0	200
									Mar	0	0	0	200
									AAMI Standard	200	200	200	200
								HPC of water quality in hemodialysis instruments with AAMI Standard

## Sheet: HPC 2019
								Fecal Coliform (MPN/100)
										Razi	Imam	Golestan	AAMI Standard
									Apr	0	0	20	200
									May	2	1	32	200
									Jun	0	5	26	200
									Jul	0	0	2	200
									Aug	4	16	9	200
									Sept	7	11	2	200
									Oct	12	7	22	200
									Nov	5	10	29	200
									Dec	0	0	0	200
									Jan	2	6	17	200
									Feb	6	2	4	200
									Mar	0	5	0	200
									AAMI Standard	200	200	200	200
								HPC of water quality in hemodialysis instruments with AAMI Standard
